# Supplementary material for: IGF1R/IR Mediates Resistance to BRAF and MEK Inhibitors in BRAF-Mutant Melanoma
Source: Cancers (Basel). 2021 Nov 22;13(22):5863. doi: 10.3390/cancers13225863 (PMC8616282; doi:10.3390/cancers13225863)
Supplement: Supplementary file 1 [file cancers-13-05863-s001.zip]

Archive with 1 entries (1 files):
- cancers-1433924 suppl.pdf
